# Supplementary material for: Spatial Imbalance of Innate-like T-Cell Niches Underlies Clinical Trajectories in Psoriasis
Source: Int J Mol Sci. 2026 Jan 10;27(2):715. doi: 10.3390/ijms27020715 (PMC12841213; doi:10.3390/ijms27020715)
Supplement: Supplementary file 1 [file ijms-27-00715-s001.zip]

Archive with 1 entries (1 files):
- ijms-4030522-supplementary.pdf
